# Supplementary material for: Diagnostic Accuracy of Blood-Based cfDNA/ctDNA Tests for Colorectal Cancer—A Systematic Review and Meta-Analysis
Source: Cancers (Basel). 2026 May 27;18(11):1752. doi: 10.3390/cancers18111752 (PMC13255812; doi:10.3390/cancers18111752)
Supplement: Supplementary file 1 [file cancers-18-01752-s001.zip › Table S1.xlsx]

## Sheet: Sheet1
Study	Year	Study type	Screening method	Country	Sample size	Age	Male %	Sensitivity (Sn) for CRC detection	Specificity	Sn for AA	S1 Sn (%)	S2 Sn (%)	S3 Sn (%)	S4 Sn (%)	DOR	TP	FN	FP	TN
Flamini et al	2006	case-control	cfDNA	Italy	150	64	61	81.3	73.3	NA					11.9355	61	14	20	55
He	2010	Cohort	Cell free methylated DNA	China	352	59	67.3	81	90						38.3684	147	35	17	153
Church	2014	Cohort	cfDNA mSEPT9	USA	1510	61	45	48.2	91.5	11.2	35	63	46	77.4	10.0166	27	26	126	1331
Potter	2014	Cohort	Epi proColon SEPT9 cfDNA	USA	1544			68	90	NA	64				19.125
Pederson	2015	Cohort	cfDNA	Australia, Netherlands	2105	62	54	66	94	6	38	69	73	94	30.4118	85	44	119	1972
Bartak	2017	Cohort	cfDNA	USA, Hungary	84			91.5	97.3						387.928	43	4	1	36
Nagai et al	2017	Validation study	cfDNA	USA, Japan	167	59.1	57	65.8	90		63.2		68.4		17.3158	75	39	5	48
Rasmussen et al	2017	Case control	cell free hypermethylated DNA	Denmark	295	66.1	57.8	90.7	72.5			88.7			25.7116	175	18	28	74
Xu	2018	Cohort	cfDNA model	China	30	54	48.6	91.7	88.9		1		85.7143		88.4851	11	1	2	16
Scimia	2018	cohort	ctDNA	USA, Italy	52			NA	92.3	53.8						7	6	3	36
Chen et al	2019	case-control	cfDNA methylation (ColoDefense)(sept9, sdc2)	China	225	47	73.3	86.5	92.1	NA	69.2	85.7	89.7	1	74.699	93	15	9	105
Li et al	2019	case-control	cfDNA model (SEPT9, ikzf1 c9orf, itga)	China	279			74	90	NA					25.6154	109	38	20	182
Jensen et al	2019	Cohort	cfDNA methylation (TriMeth)	Denmark	434	70.6	53.8	85	99	NA	80.4878	84.6154	89.0909	88.2353	561	218	38	2	176
Tsai et al	2019	Cohot	ctDNA Cell Max	Taiwan	667	58.1		95.2	85	71.4					112.389	307	18	48	294
Wan et al	2019	Cohort	cfDNA model	USA	817	68	45	85	85	NA	80				32.1111	230	41	82	464
Luo et al	2020	Cohort	ctDNA	China	1493		51.8	89.7	86.8						57.2665	26	3	194	1274
Klein	2021	Validation study	cfDNA	USA	40	58	55	95	100							19	1	0	20
Wang et al	2021	Cohort	EpiScope cfDNA	USA, Germany	48	63	71	78	100							21	6	0	20
Cho et al	2021	case-control	cfDNA methylation (Methylight assay)	Korea	177			57.3	85.7	NA	35.3	54.2	45.5	95.7	8.04214	87	30	9	51
Jin	2021	Cohort	ctDNA	China	179	70	62.3	84.9	83.3	23	64.3	81.3	100	100	28.0452	45	8	21	105
Lin et al	2021	Case control	ctDNA	China	272	50.8	50.5	87	90.1		70.6	88	86.7	90	60.9068
Zhang et al	2021	Cohort	cfDNA ColoDefense test	China	287	52.1	53	77.4	89.1	39.3	47.1	74.3	80	96.6	27.9952	124	36	14	113
Ma	2021	Cohort	cfDNA	China	311			94.4	94.8	95.7					307.319
Sun	2021	Validation study	cfDNA ColoScapeTM assay	USA, China	380			92.2	100	66.6
Sui et al	2021	Case control	ctDNA	China	439	57	60.1	83.6	91.9		79.4	88.9	91.4	96.2	57.8353
Wu et al	2021	case-control	cfDNA methylation‐based model	China	489	60	55.2	83.9	85.7	76.5	87.9	83.7			31.2306	208	40	19	114
Alizadeh-Sedigh	2022	Case control	cfDNA	Iran	70	56.3	52.9	61	100	NA
Loomans-Kropp	2022	Case-control	cfDNA mSEPT9	USA	114	48.1	63.2	90.8	89.9	NA	1	1	1	1	87.8489	24	3	8	79
Li	2022	Cohort	cfDNA	China	155			69.5	91.7		54.5		72.4		25.1754
Yuan et al	2022	Cohort	cfDNA	China	160			95.9	100
Gao et al	2022	Cohort	cfDNA mSEPT9	China	300	58	58.3	76.4	86.4		47.1	76.7	83.3	87.5	20.5663	84	26	4	87
Wang et al	2022	Cohort	cfDNA methylation prediction model	China	306	55.8	66	90.32	89.66	89.08	87.5	93.75	88	92.8	80.9071
Nguyen et al	2022	Case-control	ctDNA SPOT-MAS	Vietnam	317			96.8	97	NA					978.083	154	5	5	153
Friedland et al	2022	Cohort	cfDNA	USA	458	66.5	97	100	89	78
Mo et al	2022	Cohort	ctDNA ColonES assay	China	1138	59	48	86.6	88.1	79	85.1	79.3		91.8	47.8456
Breene et al	2023	Case control	ctDNA	Norway	212	69.7	47.6	43.1	86	9.6	37.2		51.7		4.65303
Kwon	2023	Case control	cfDNA	Korea	222	65	44.1	78.1	99.2		76.5	76.2	78.3	83.3	442.21
Lima	2023	Case control	cfDNA	Brazil	262	58	37	80	81						17.0526
Cai et al	2023	Cohort	ctDNA ColonAiQ	China	348			86.1	91.9	42	78.3	82	86	100	70.2779
Gallardo Gomez	2023	Cohort	cfDNA	Spain	433	62.3	50.8	78.8	100		87.5	100
Bessa et al	2023	Cohort	ctDNA	Spain	623		51.2	93	90	23	84	94	96		119.571	295	23	27	237
Xie Yan	2023	case-control	cfDNA methylation mtsq	China	888	59	51.8	81.2	89.4	63					36.4275	274	63	61	513
Zhao et al	2023	Cohort study	cfDNA ColonSecure	China	3493	54.2	51	86.4	90.7	NA	85		91.3		61.9583	89	14	315	3075
Dos Reis	2024	Case control	Oncomine Colon cfDNA Assay	Brazil	52	61.1	46.2	60	100	30
Long et al	2024	Cohort	cfDNA	China	169	60.2	46.2	64.2	78.4						6.509
Gao et al	2024	Case-control	cfDNA integrated model	China	184	59.4	61.9	92.1	94.7		80	89.1892	100	100	208.308	82	7	5	90
Ryu et al	2024	Case control	ctDNA	Korea	309	63.1	53.1	82	93						60.5238
Cao et al	2024	Case-control	cfDNA model	China	838	60.2	39	94.9	98	NA	88.24	91.67	93.02	100	911.784	227	19	8	224
Zhao et al	2024	case-control	cfDNA model	China	620	51.6	51.3	92.3	91.1	NA	88.8				122.699	118	10	44	448
Wang et al	2024	Cohort study	cfDNA IColohunter	China	1194	58	57.8	91.2	92.4	43.5	83.6	89.9	94.6	100	126	363	35	59	593
ECLIPSE Chung et al	2024	Cohort study	cfDNA Shield	USA	7861	60	46.3	83.1	89.9	13.2	65	100	100	100	43.7676	54	11	811	6985
Tat et al	2025	Case control	cfDNA	Iran	80	60.8	47.5	88	96	79					176
Zhu et al	2025	Case control	ctDNA	China	263			67.5	98.2	NA					113.308
Chen	2025	Cohort	ctDNA	China	348	51	56.9	86.1	97.6	NA	75	78.6	84.9	90	251.899
Chen et al	2025	Cohort	cfDNA	China	394	57.9	59.1	91.3	82.3	67.7	94.4	86.4	91.3	100	48.7953
Hong et al	2025	Cohort	cfDNA	Korea	427	56.3	54.8	90.4	94.7	58.3	84.2	85	94.4	100	168.256	66	7	19	335
Huang	2025	Cohort	cfDNA	China	1235	58.3	57.3	92.2	95.8						269.62
PREEMPT Shaukat et al	2025	Cohort	ctDNA	US, UAE	27010	57	44.2	79.2	91.5	12.5	57.1	100	82.4	100	40.9887	57	15	2065	22306
